# Supplementary material for: Effects of Dietary Rare Earth Chitosan Chelate on Performance, Egg Quality, Immune and Antioxidant Capacity, and Intestinal Digestive Enzyme Activity of Laying Hens
Source: Polymers (Basel). 2023 Mar 23;15(7):1600. doi: 10.3390/polym15071600 (PMC10097366; doi:10.3390/polym15071600)
Supplement: Supplementary file 1 [file polymers-15-01600-s001.zip]

Archive with 1 entries (1 files):
- polymers-2251160-supplementary.pdf
